# Supplementary material for: When Two Worlds Collide: The Contribution and Association Between Genetics (APOEε4) and Neuroinflammation (IL-1β) in Alzheimer’s Neuropathogenesis
Source: Cells. 2025 Aug 7;14(15):1216. doi: 10.3390/cells14151216 (PMC12345965; doi:10.3390/cells14151216)
Supplement: Supplementary file 1 [file cells-14-01216-s001.zip]

Archive with 1 entries (1 files):
- cells-3801986-supplementary.pdf
